# Supplementary material for: A Network-Based Approach to Explore the Mechanism and Bioactive Compounds of Erzhi Pill against Metabolic Dysfunction-Associated Fatty Liver Disease
Source: J Diabetes Res. 2020 Jul 16;2020:7867245. doi: 10.1155/2020/7867245 (PMC7382733; doi:10.1155/2020/7867245)
Supplement: Supplementary Materials — Table S1: putative targets for bioactive compounds contained in EZP. There were 306 targets from PharmMapper, 156 targets from TargetNet, and 102 targets from Swiss Target Prediction. Table S2: targets related to NAFLD. Detailed information of targets related to NAFLD; there were 313 targets were from DrugBank, 161 targets from NCBI Gene, 219 targets from GeneCard, and 149 targets from OMIM. Table S3: the results of GO and KEGG pathway enrichment analyses. 107 targets were significantly enriched in 72 BPs, 38 CCs, 103 MFs, and 83 pathways. [file 7867245.f1.zip]

Archive with 4 entries (4 files):
- Description of supplementary materials.pdf
- Table S1.xlsx
- Table S2.xlsx
- Table S3.xlsx
