# Supplementary material for: A Network-Based Approach to Explore the Mechanism and Bioactive Compounds of Erzhi Pill against Metabolic Dysfunction-Associated Fatty Liver Disease
Source: J Diabetes Res. 2020 Jul 16;2020:7867245. doi: 10.1155/2020/7867245 (PMC7382733; doi:10.1155/2020/7867245)
Supplement: Supplementary Materials — Table S1: putative targets for bioactive compounds contained in EZP. There were 306 targets from PharmMapper, 156 targets from TargetNet, and 102 targets from Swiss Target Prediction. Table S2: targets related to NAFLD. Detailed information of targets related to NAFLD; there were 313 targets were from DrugBank, 161 targets from NCBI Gene, 219 targets from GeneCard, and 149 targets from OMIM. Table S3: the results of GO and KEGG pathway enrichment analyses. 107 targets were significantly enriched in 72 BPs, 38 CCs, 103 MFs, and 83 pathways. [file 7867245.f1.zip › Table S1.xlsx]

## Sheet: Sheet1
Title: A Network-Based Approach to Explore the Mechanism and Bioactive Compounds of Erzhi Pill against Metabolic Dysfunction-Associated Fatty Liver Disease
Table S1 Putative targets for bioactive compounds contained in EZP
Targets predicted by PharmMapper	Targets predicted by TargetNet	Targets predicted by Swiss Target Prediction		Total targets after after removal of duplicated targets
P52895	P03372	Q16678		P03372
P27338	P08183	P11511		P08183
P11309	P79208	P43166		P79208
P12643	P05177	O43570		P05177
P08842	P63001	P22748		P63001
P49137	P16116	P09917		P16116
P02652	P15121	P16152		P15121
P55210	P51452	Q9NPH5		P51452
P10828	Q04206	P15121		Q04206
P00918	P11511	Q15078		P11511
P02768	P35218	P47989		P35218
P28482	Q92731	P21397		Q92731
P06401	P80457	P36888		P80457
P08235	P05067	P00918		P05067
P14061	P27338	Q8WWL7		P27338
P45452	O43570	P30542		O43570
P52732	P29477	Q04760		P29477
P35398	P21397	P05067		P21397
O76054	P23219	P43405		P23219
P02774	Q16790	P49841		Q16790
P03372	P14174	P09874		P14174
Q06520	O42713	P02766		O42713
P20701	P16050	P14780		P16050
P78536	Q9GZU7	P08253		Q9GZU7
Q16539	P35869	P39900		P35869
P45983	O00748	P28907		O00748
P28845	Q16548	Q9UNQ0		Q16548
P02766	Q9UNQ0	O60218		Q9UNQ0
P24941	P43166	Q9H2K2		P43166
P10275	Q9HC97	O95271		Q9HC97
P12931	P39900	P11387		P39900
Q07343	P14061	P05089		P14061
P00533	P12527	Q13332		P12527
Q96RI1	P07943	P33527		P07943
P0DP23	Q8N1Q1	P14061		Q8N1Q1
P0DP24	O14746	P22303		O14746
P0DP25	Q63470	Q00534		Q63470
O15530	P11309	P06493		P11309
P63316	Q9Y2D0	P14635		Q9Y2D0
P00734	P26358	O95067		P26358
P56817	P23280	Q00535		P23280
Q06124	P05186	P30518		P05186
P11086	Q9NR96	P08069		Q9NR96
P53041	P37059	P00533		P37059
P36897	P37058	P00734		P37058
P04278	Q9ULX7	P11309		Q9ULX7
P15056	Q9Y2R2	Q96GD4		Q9Y2R2
P00915	P09917	P21917		P09917
P23141	P35354	P05164		P35354
P15121	P23141	P27986		P23141
P08758	P02550	P29274		P02550
P35968	P51812	P53355		P51812
O14757	P22748	P06737		P22748
P37231	Q6B856	P00915		Q6B856
P27487	Q3KRE8	P12931		Q3KRE8
Q16828	Q07820	Q05397		Q07820
O43617	P53779	P37059		P53779
P49638	P05093	P35968		P05093
O60760	P63000	P45452		P63000
P50579	P05979	P08254		P05979
P04818	P35398	P07451		P35398
Q02127	P49759	P16050		P49759
Q14994	P08842	P53350		P08842
P08263	Q9Y5X4	P23280		Q9Y5X4
P00742	O95136	Q16512		O95136
P06276	P28566	Q9ULX7		P28566
P55263	P36888	Q16790		P36888
P42768	P35236	P68400		P35236
Q9BY41	P10275	P18054		P10275
P08069	P19643	P08581		P19643
Q13126	P23795	P51955		P23795
Q04828	P23977	P25024		P23977
O00204	Q13627	Q13554		Q13627
P02753	Q00G26	Q9UM73		Q00G26
P29474	P49840	P31749		P49840
P43405	O95977	P08183		O95977
Q13133	P30305	Q9HC98		P30305
P19793	O43353	P04054		O43353
P54760	P41235	P35218		P41235
P11474	P21396	P56817		P21396
P15559	P56524	P30530		P56524
P62508	P22303	O60285		P22303
P55055	Q05769	P52895		Q05769
P00326	P08575	Q04828		P08575
P04035	P04054	P42330		P04054
Q16850	P18031	P17516		P18031
Q9NPH5	P49841	Q8N1Q1		P49841
P47989	P68400	P14550		P68400
P14679	P10827	Q9HC97		P10827
P36888	Q13946	P10636		Q13946
P09917	P55211	B2RXH2		P55211
P43166	P60953	P11388		P60953
P37059	O60240	P06213		O60240
P33527	Q9HC16	Q15746		Q9HC16
P35869	P31639	P48736		P31639
O43570	P13866	P27695		P13866
P08183	P06401	P10275		P06401
Q16678	P41143	P04035		P41143
Q9UNQ0	P21918	Q16850		P21918
P30542	P20288	P14679		P20288
P22748	P21728	P35869		P21728
P22303	P08235	P11474		P08235
P21397	P18901			P18901
Q04760	P22086			P22086
P49841	P41145			P41145
P14780	P04058			P04058
P08253	P07900			P07900
P16050	P42866			P42866
P18054	P18825			P18825
Q13332	P35372			P35372
P08631	P31388			P31388
Q00534	Q494W8			Q494W8
P62937	Q8TDS4			Q8TDS4
P04062	P18089			P18089
Q9NP99	P34975			P34975
P00751	P08913			P08913
P00390	P12268			P12268
P53779	P24468			P24468
Q15078	Q07343			Q07343
P03950	P27815			P27815
O15382	Q08499			Q08499
P11142	O00311			O00311
O14965	Q00535			Q00535
P00736	O60755			O60755
P06737	P51679			P51679
P07858	P01375			P01375
P00491	P31213			P31213
Q08499	Q13133			Q13133
P27707	P15207			P15207
O15496	P04150			P04150
P07900	P18405			P18405
P00374	Q8TDU6			Q8TDU6
P09960	P41144			P41144
P20248	Q96RI1			Q96RI1
P08254	P11712			P11712
P35558	Q02156			Q02156
P39900	Q13224			Q13224
P11511	P47936			P47936
P09211	P34972			P34972
Q12884	O42275			O42275
P48736	P08912			P08912
Q16740	P80365			P80365
P25774	P17706			P17706
Q00796	Q02769			Q02769
P00749	P22001			P22001
P80188	P08173			P08173
P00439	P42262			P42262
P04745	P18130			P18130
P78368	P11387			P11387
P16152	P31941			P31941
P17707	P10980			P10980
P17342	P09483			P09483
P47929	P11229			P11229
P18075	P08172			P08172
P19971	P20309			P20309
P11766	P05364			P05364
Q15382				P52895
P23526				P12643
P00746				P49137
P01709				P02652
P07339				P55210
Q9BW91				P10828
P62942				P00918
O60911				P02768
P53582				P28482
P26196				P45452
P37173				P52732
P23946				O76054
Q92731				P02774
Q8NBQ5				Q06520
P25311				P20701
Q9P2W7				P78536
P19367				Q16539
Q05315				P45983
P51570				P28845
P16083				P02766
Q9NVS9				P24941
Q13231				P12931
P48449				P00533
P18031				P0DP23
P02743				P0DP24
P53350				P0DP25
P14174				O15530
Q99933				P63316
P49354				P00734
P31749				P56817
P43235				Q06124
P42330				P11086
Q96T66				P53041
P05451				P36897
P11362				P04278
Q13370				P15056
P29218				P00915
P09874				P08758
P00325				P35968
O76074				O14757
P04746				P37231
P15090				P27487
Q96AZ6				Q16828
P23919				O43617
P43155				P49638
P06239				O60760
P49789				P50579
P11712				P04818
P84077				Q02127
Q03181				Q14994
P00797				P08263
P08581				P00742
P61586				P06276
P11586				P55263
P16442				P42768
O43252				Q9BY41
P22894				P08069
P52333				Q13126
Q08881				Q04828
Q07912				O00204
P34896				P02753
P15153				P29474
P05019				P43405
P01009				P19793
Q10588				P54760
P05091				P11474
P54577				P15559
P34913				P62508
Q00987				P55055
P04179				P00326
P30043				P04035
P21802				Q16850
Q16773				Q9NPH5
P00747				P47989
P49366				P14679
P08709				P33527
Q14541				Q16678
O75469				P30542
P08246				Q04760
P49763				P14780
P42574				P08253
P13598				P18054
Q9BZR6				Q13332
P24071				P08631
P53355				Q00534
P07686				P62937
Q00535				P04062
Q8WWL7				Q9NP99
P06493				P00751
P14635				P00390
O95067				Q15078
P05067				P03950
P28907				O15382
O60218				P11142
Q9H2K2				O14965
O95271				P00736
P11387				P06737
P05089				P07858
P30518				P00491
Q96GD4				P27707
P21917				O15496
P05164				P00374
P27986				P09960
P29274				P20248
Q05397				P08254
P07451				P35558
P23280				P09211
Q16512				Q12884
Q9ULX7				P48736
Q16790				Q16740
P68400				P25774
P51955				Q00796
P25024				P00749
Q13554				P80188
Q9UM73				P00439
Q9HC98				P04745
P04054				P78368
P35218				P16152
P30530				P17707
O60285				P17342
P17516				P47929
Q8N1Q1				P18075
P14550				P19971
Q9HC97				P11766
P10636				Q15382
B2RXH2				P23526
P11388				P00746
P06213				P01709
Q15746				P07339
P27695				Q9BW91
P35221				P62942
P16109				O60911
Q01469				P53582
P10827				P26196
P06126				P37173
P41240				P23946
Q07869				Q8NBQ5
Q9P286				P25311
P32320				Q9P2W7
O15540				P19367
Q16769				Q05315
P62166				P51570
P05162				P16083
Q16836				Q9NVS9
P60174				Q13231
P62491				P48449
P07195				P02743
P35228				P53350
P17931				Q99933
P15309				P49354
				P31749
				P43235
				P42330
				Q96T66
				P05451
				P11362
				Q13370
				P29218
				P09874
				P00325
				O76074
				P04746
				P15090
				Q96AZ6
				P23919
				P43155
				P06239
				P49789
				P84077
				Q03181
				P00797
				P08581
				P61586
				P11586
				P16442
				O43252
				P22894
				P52333
				Q08881
				Q07912
				P34896
				P15153
				P05019
				P01009
				Q10588
				P05091
				P54577
				P34913
				Q00987
				P04179
				P30043
				P21802
				Q16773
				P00747
				P49366
				P08709
				Q14541
				O75469
				P08246
				P49763
				P42574
				P13598
				Q9BZR6
				P24071
				P53355
				P07686
				Q8WWL7
				P06493
				P14635
				O95067
				P28907
				O60218
				Q9H2K2
				O95271
				P05089
				P30518
				Q96GD4
				P21917
				P05164
				P27986
				P29274
				Q05397
				P07451
				Q16512
				P51955
				P25024
				Q13554
				Q9UM73
				Q9HC98
				P30530
				O60285
				P17516
				P14550
				P10636
				B2RXH2
				P11388
				P06213
				Q15746
				P27695
				P35221
				P16109
				Q01469
				P06126
				P41240
				Q07869
				Q9P286
				P32320
				O15540
				Q16769
				P62166
				P05162
				Q16836
				P60174
				P62491
				P07195
				P35228
				P17931
				P15309
