# Supplementary material for: A Network-Based Approach to Explore the Mechanism and Bioactive Compounds of Erzhi Pill against Metabolic Dysfunction-Associated Fatty Liver Disease
Source: J Diabetes Res. 2020 Jul 16;2020:7867245. doi: 10.1155/2020/7867245 (PMC7382733; doi:10.1155/2020/7867245)
Supplement: Supplementary Materials — Table S1: putative targets for bioactive compounds contained in EZP. There were 306 targets from PharmMapper, 156 targets from TargetNet, and 102 targets from Swiss Target Prediction. Table S2: targets related to NAFLD. Detailed information of targets related to NAFLD; there were 313 targets were from DrugBank, 161 targets from NCBI Gene, 219 targets from GeneCard, and 149 targets from OMIM. Table S3: the results of GO and KEGG pathway enrichment analyses. 107 targets were significantly enriched in 72 BPs, 38 CCs, 103 MFs, and 83 pathways. [file 7867245.f1.zip › Table S2.xlsx]

## Sheet: Sheet1
Title: A Network-Based Approach to Explore the Mechanism and Bioactive Compounds of Erzhi Pill against Metabolic Dysfunction-Associated Fatty Liver Disease
Table S2 Targets related to NAFLD
Targets from DrugBank	Targets from GeneCards	Targets from NCBI	Targets from OMIM
P01375	P07148	Q9NST1	O94827
P01308	P01308	Q9HBI1	Q99497
P05231	P04798	P02649	O60333
Q9NST1	P33260	P22301	P42898
P37231	P20815	Q9Y512	O95140
P19440	P24462	P13500	Q9BXM7
P41159	P05183	P05231	P42892
Q9NRA2	O14561	P02741	P05186
P01584	P13584	P04114	P18577
O00206	P04800	P01375	P05413
P22301	P20813	Q30201	P54577
P25445	Q15238	P11597	Q9BW60
P04114	Q96PD7	P02656	O00519
P31749	P05177	Q15848	Q9UJU5
Q96RI1	O31158	Q14397	O75061
Q30201	P11712	Q6Q788	Q5VWK5
P02768	Q99714	P42898	Q59H18
P02647	P10632	P48357	P78363
P24298	DB14783	P01137	P35573
Q9HD89	P06737	O14792	P11182
P40939	P23141	P16035	P05023
P04040	P07339	Q96RU8	Q16610
Q15848	P42858	Q9NP71	Q8N1G0
P55157	P35670	P16109	Q5K4L6
P02649	Q01469	P37231	P15941
P06213	O00519	P04637	P04062
P35568	Q14032	P02671	P30613
P02753	Q99497	Q8TCU4	P02545
P06858	P08684	P02765	P53621
P48357	Q9UI32	Q99732	P25189
Q13133	P02771	P09601	Q01740
Q9NP71	P05178	P05019	P31512
Q07869	P12104	P41159	P19878
P02741	P33121	P16671	Q3KP66
P05121	Q04656	P01308	P22301
Q9UBK2	P05413	P04035	O60602
P0DPQ6	O60488	P17405	P49810
P01137	P81172	Q9C0B1	Q9H2C2
P04637	P37840	P68871	P78536
P02765	P51648	Q9Y548	A2RRP1
P60484	Q5T1J1	P36956	P04114
P10145	P11498	O95864	P40939
Q9Y4H2	P29074	Q9NSA1	P39210
P00734	P24666	P55157	Q9H221
P05181	P78540	Q07869	O43464
P02656	Q07912	P38571	P07148
P27169	P15090	P35222	P43403
P49327	P29597	Q9UBM1	P28358
P55851	Q08881	P04839	Q9HCR9
P01579	Q7Z443	Q96EB6	Q13873
P36956	Q9HC29	P09488	P16410
P05783	Q9X1H9	P09211	Q9NSD9
P05019	P49327	P30556	P35568
P07148	O75173	P05121	Q9HB58
P42574	Q9P0L9	P30711	Q6Y7W6
P23786	Q9Y694	O15392	Q676U5
P15692	P04080	Q9HD89	P10523
P01583	P05089	P07550	P21549
P13500	P50416	P04179	Q15116
P02771	Q14624	P10451	P56539
P12821	P51659	P24298	P49238
P42898	P24530	Q15109	Q04446
P45983	P05186	P50591	O60229
Q96EB6	P55789	P02753	Q8NBL1
P14672	O60427	P09874	P51149
P16410	O95864	P80188	P98194
P05067	Q06520	O14594	Q8IYY4
P40763	P30041	P01583	P46976
P41235	P11168	P43490	P08473
P00441	P02753	Q8IZI9	Q9HAV0
O60603	Q9BY32	P14174	Q04637
Q9BZW4	O15540	P02778	Q9UBS4
O95477	P23528	P27487	P42858
P01009	Q03181	Q96AD5	O43490
P05362	P09467	P05783	P09936
P00533	P24298	P13501	Q99453
Q9UJS0	Q9H222	Q9GZV9	Q13563
P01033	Q9H221	P01024	Q8N3J5
P35222	P41235	P05181	P37840
P48023	Q99720	P01033	P00326
O95140	Q01082	Q99988	Q9H5J4
P02545	Q02252	P19320	P12104
P35670	Q13133	Q15063	Q6V0I7
P50416	P00387	Q9UPY3	Q9C040
P42345	Q5NUL3	Q86VB7	Q14517
P04035	Q9NPD5	Q13133	P39905
Q04206	P27816	Q99969	A1L3X0
P19438	P02647	P01275	P07686
Q03135	Q13470	Q8WTV0	O95263
Q96A54	Q9NY56	P55851	P25054
P21757	Q16678	Q9BZW4	Q969E1
P08253	O14842	P15090	Q9Y6B6
P02787	Q02928	P02787	P12081
O95342	O14791	P28845	Q9P2J5
P42336	Q96P88	Q9P2N4	Q8TF17
P01130	P49638	Q96A54	A1A4Y4
P17405	P22897	P07204	Q9NYQ8
P17861	P05067	P18031	P51161
Q13085	O95573	P09486	Q13501
P05412	O00763	P29353	Q9NXB9
P14210	O95470	Q8NAU1	Q30201
P00450	Q9UHQ9	P08833	Q9Y2R2
P04179	P25311	P02461	O60231
P09601	Q16836	P12104	P01909
P42771	Q9Y6L6	O95750	P01920
Q86V24	P22570	Q96RI1	P04440
P01920	P18031	Q9NTG7	P08F94
Q9NSA1	Q13085	P17174	Q9NYP7
P16671	Q16654	Q8IW75	Q9NRA2
P04275	Q04828	P25490	P14406
P18510	P06126	Q13822	Q9GZR5
P13569	P21281	Q8IUL8	P21953
P11597	P12814	Q12772	Q9UGP8
P01106	Q15208	Q15399	Q92562
P02766	P30043	Q9NQ30	O15540
Q12772	P50897	P33151	P05089
P05164	P22033	Q8N6T7	P22413
P35228	P53007	P12955	P08519
P21439	P00505	P25311	O60260
P04180	O43772	Q12866	P20226
O14746	P53396	P18054	P05231
P01133	Q9H3Y6	P78329	P22626
P38571	P23458	Q86V24	P41250
P03372	Q9UKG9	P56704	Q6FHJ7
P14780	Q07869	Q08380	P15259
P46531	Q9UJM8	Q9UGM5	P00533
P11473	Q16665	Q6UXH0	Q9Y6H1
P28331	P10176	Q9Y2C9	P14598
Q99683	P33402	Q9NRR4	P04792
P19838	P30825	P80303	P16671
P08684	P43155	P19484	P21439
P24385	P35610	P48506	P08183
Q14790	P01106	P27701	P27169
Q13501	Q9GZR5	Q9Y4K0	Q15165
P10451	P68371	P31946	O15143
P35575	Q13748	P49675	Q6NUQ1
Q14397	P13727	Q9UJS0	Q13568
Q92887	P07437	O15294	P29474
P01275	P68366	Q14693	Q9UGJ0
P27487	Q9H4B7	Q6ZMJ4	P43694
Q07812	P55055	Q8TEL6	P07196
P23560	P16118	Q06520	Q9HDC5
Q13485	O00206	Q8WYQ5	Q8TB36
P38936	P37231	Q9UKG1	Q01469
P10415	Q92506	Q9NXA8	P02689
P42224	Q9HCC0	P54687	P15090
P01008	P54709	P51857	Q12864
P08670	Q9HD40	Q9H4L4	O00300
Q9HC29	P22392	Q96N66	P01266
P35354	P11413	Q9Y6E7
P08246	P15144	Q8WWG1
P43490	P35557	P36268
P22004	P42685	Q15067
P11150	Q8TD43	Q08830
P03956	P11310	Q9H3U7
P55072	Q14973	Q96B67
P07204	Q9BV57	Q8NEU8
P81172	Q13509	Q9C0E2
Q06124	Q92847	P34820
P61073	P16050	Q14586
Q99969	P30613	O95476
Q96G97	P35968
P78504	Q9NZL9
Q96AD5	P02768
Q8NBP7	Q86YT5
P27986	P30520
P20333	Q9Y478
Q14697	O43741
P01189	P02792
P04792	P14415
P31751	P51161
P08069	P51172
P22309	P36956
P29279	P14555
P01024	P02794
P01241	P26010
P01138	P05026
P00738	Q71U36
P55055	O95644
O43181	O14976
P02751	P36888
Q01959	P17900
O95750	Q15067
P14416	P30044
Q9UBU3	P27986
Q96P20	O00459
Q14116	Q9GZU7
P12104	P19438
P01011	Q15413
O14788	Q8WU03
O00300	Q02083
P22413	P37173
P01562	P49895
P08603	Q8NET8
P11166	P51170
P05177	Q8NBP7
O75027	P51168
Q9UGJ0	P37088
Q05469	Q15118
Q00987	Q86YN6
P10809	P15309
P37173	P06733
P17948	P07099
Q6Q788	P41743
P11802	Q14289
O14594	Q04759
P30613	Q9Y663
P47989	P36897
P21912	P49840
P00395	Q13131
P07339	O43293
P04798	Q9Y5S1
Q16552	Q5S007
P05787	P01100
Q9Y478	P0C0L4
P10147	P41240
P22680	Q13882
P26358	O15111
P09488	O75762
	P35398
	P07947
	P08253
	P08631
	Q8N695
	P0C0L5
	Q13464
	Q8NER1
	P05412
	P19793
	Q7Z2W7
	O15379
	Q92953
	P52333
	P43405
	P49841
	P42680
	P42684
	P09769
	P55058
	P78527
	P06241
	P05154
	P06239
	O60674
	P48736
	Q05397
	Q06187
	Q16518
	Q9UHD2
	P51787
	Q00653
	P51451
	P07948
	P56537
	P00519
	P16389
	P42681
	Q15910
	P51813
	Q13188
	Q9H2X6
	Q9HBA0
	Q14721
	P12931
	P53350
	P22626
	P31749
	Q15746
	P23246
	P02786
	Q9UP52
	P54646
	P54619
	Q9UGJ0
	Q9UGI9
	O00264
	Q8N142
	P15531
	P52895
	P42330
	P17516
	P14618
	Q96JD6
	P51857
	P14550
	O60218
	C9JRZ8
	P15121
	P17252
	P05771
	Q05655
	Q02156
	P05129
	Q05513
	P04839
	P13498
	P14598
	P19878
	Q15080
	P63000
	P15153
	P19838
	Q13547
	Q969S8
	Q96DB2
	Q92769
	P56524
	Q9UQL6
	Q9UBN7
	Q8WUI4
	Q9BY41
	Q9UKV0
	Q9HB55
