# Supplementary material for: A Network-Based Approach to Explore the Mechanism and Bioactive Compounds of Erzhi Pill against Metabolic Dysfunction-Associated Fatty Liver Disease
Source: J Diabetes Res. 2020 Jul 16;2020:7867245. doi: 10.1155/2020/7867245 (PMC7382733; doi:10.1155/2020/7867245)
Supplement: Supplementary Materials — Table S1: putative targets for bioactive compounds contained in EZP. There were 306 targets from PharmMapper, 156 targets from TargetNet, and 102 targets from Swiss Target Prediction. Table S2: targets related to NAFLD. Detailed information of targets related to NAFLD; there were 313 targets were from DrugBank, 161 targets from NCBI Gene, 219 targets from GeneCard, and 149 targets from OMIM. Table S3: the results of GO and KEGG pathway enrichment analyses. 107 targets were significantly enriched in 72 BPs, 38 CCs, 103 MFs, and 83 pathways. [file 7867245.f1.zip › Table S3.xlsx]

## Sheet: Sheet1
Title: A Network-Based Approach to Explore the Mechanism and Bioactive Compounds of Erzhi Pill against Metabolic Dysfunction-Associated Fatty Liver Disease
Table S3 The results of GO and KEGG pathway enrichment analyses
Category	Term	Count	%	PValue	Genes
KEGG_PATHWAY	hsa04931:Insulin resistance	16	14.9533	1.47243e-11	Q13133, P49841, P01375, P48736, P06737, P18031, Q02156, P27986, P29474, Q06124, Q04206, P06213, Q07869, P31749, P55055, P45983
KEGG_PATHWAY	hsa05200:Pathways in cancer	25	23.3645	4.22613e-10	P05019, P36897, P48736, P14780, P35228, P27986, Q00987, P15153, P37231, P36888, P19793, P49841, Q03181, P35354, P63000, P08069, P37173, P09211, Q05397, P08253, Q04206, P42574, P00533, P31749, P45983
KEGG_PATHWAY	hsa05205:Proteoglycans in cancer	17	15.8879	1.22385e-08	P05019, P12931, P01375, P48736, P14780, P63000, P08069, P03372, P27986, P35968, Q00987, Q05397, Q06124, P08253, P42574, P00533, P31749
KEGG_PATHWAY	hsa04370:VEGF signaling pathway	10	9.34579	1.30992e-07	P27986, P35968, P12931, P15153, Q05397, P29474, P35354, P48736, P31749, P63000
KEGG_PATHWAY	hsa04932:Non-alcoholic fatty liver disease (NAFLD)	14	13.0841	1.37725e-07	Q13133, P19793, P49841, P01375, P48736, P63000, P27986, Q04206, P42574, P06213, Q07869, P49840, P31749, P45983
KEGG_PATHWAY	hsa05210:Colorectal cancer	10	9.34579	1.51489e-07	P27986, P36897, P37173, P15153, P49841, P48736, P42574, P31749, P45983, P63000
KEGG_PATHWAY	hsa05212:Pancreatic cancer	10	9.34579	2.30636e-07	P27986, P36897, P37173, P15153, Q04206, P48736, P00533, P31749, P45983, P63000
KEGG_PATHWAY	hsa04068:FoxO signaling pathway	13	12.1495	2.82176e-07	P05019, P36897, P48736, P08069, P27986, P53350, P37173, Q00987, P04179, P06213, P00533, P31749, P45983
KEGG_PATHWAY	hsa00980:Metabolism of xenobiotics by cytochrome P450	10	9.34579	7.19218e-07	P17516, P05177, P52895, P09211, P00326, P28845, Q16678, P11712, Q06520, Q04828
KEGG_PATHWAY	hsa04380:Osteoclast differentiation	12	11.215	1.74724e-06	P27986, P36897, P06239, P37173, P43405, Q04206, P01375, P48736, P37231, P31749, P45983, P63000
KEGG_PATHWAY	hsa05120:Epithelial cell signaling in Helicobacter pylori infection	9	8.41121	3.55489e-06	P12931, Q06124, Q04206, P41240, P42574, P00533, P78536, P45983, P63000
KEGG_PATHWAY	hsa04510:Focal adhesion	14	13.0841	4.8169e-06	P05019, P12931, P49841, P48736, P63000, P08069, P27986, P35968, Q15746, P15153, Q05397, P00533, P31749, P45983
KEGG_PATHWAY	hsa04520:Adherens junction	9	8.41121	5.53944e-06	P08069, P36897, P37173, P12931, P15153, P06213, P00533, P18031, P63000
KEGG_PATHWAY	hsa04071:Sphingolipid signaling pathway	11	10.2804	5.70973e-06	P27986, P15153, P29474, Q04206, P01375, P48736, P07339, P31749, Q02156, P45983, P63000
KEGG_PATHWAY	hsa04066:HIF-1 signaling pathway	10	9.34579	6.55574e-06	P08069, P27986, P05019, P29474, Q04206, P48736, P06213, P35228, P00533, P31749
KEGG_PATHWAY	hsa04062:Chemokine signaling pathway	13	12.1495	9.19801e-06	Q08881, P52333, P27986, P12931, P15153, Q05397, P49841, Q04206, P48736, P08631, P49840, P31749, P63000
KEGG_PATHWAY	hsa05160:Hepatitis C	11	10.2804	1.42977e-05	P27986, Q13133, P19793, P49841, Q04206, P01375, P48736, Q07869, P00533, P31749, P45983
KEGG_PATHWAY	hsa05202:Transcriptional misregulation in cancer	12	11.215	1.83695e-05	P05164, P08069, P08246, P19793, P05019, P36888, P37173, Q00987, Q05397, Q04206, P14780, P37231
KEGG_PATHWAY	hsa04151:PI3K-Akt signaling pathway	17	15.8879	1.90238e-05	P05019, P19793, P49841, P48736, P63000, P08069, P52333, P27986, P35968, Q00987, Q05397, P29474, P43405, Q04206, P06213, P00533, P31749
KEGG_PATHWAY	hsa05215:Prostate cancer	9	8.41121	2.75573e-05	P08069, P27986, P05019, Q00987, P49841, Q04206, P48736, P00533, P31749
KEGG_PATHWAY	hsa03320:PPAR signaling pathway	8	7.47664	3.63277e-05	Q01469, Q13133, P19793, O15540, Q03181, P15090, P37231, Q07869
KEGG_PATHWAY	hsa04664:Fc epsilon RI signaling pathway	8	7.47664	4.00394e-05	P27986, P15153, P43405, P01375, P48736, P31749, P45983, P63000
KEGG_PATHWAY	hsa04662:B cell receptor signaling pathway	8	7.47664	4.40571e-05	P27986, P15153, P49841, P43405, Q04206, P48736, P31749, P63000
KEGG_PATHWAY	hsa04917:Prolactin signaling pathway	8	7.47664	5.30877e-05	P27986, P03372, P12931, P49841, Q04206, P48736, P31749, P45983
KEGG_PATHWAY	hsa05220:Chronic myeloid leukemia	8	7.47664	5.81414e-05	P27986, P36897, P37173, Q00987, Q06124, Q04206, P48736, P31749
KEGG_PATHWAY	hsa04014:Ras signaling pathway	13	12.1495	6.42444e-05	P08069, P27986, P05019, P35968, P15153, Q06124, Q04206, P48736, P06213, P00533, P31749, P45983, P63000
KEGG_PATHWAY	hsa04915:Estrogen signaling pathway	9	8.41121	6.47324e-05	P27986, P03372, P12931, P29474, P08253, P48736, P14780, P00533, P31749
KEGG_PATHWAY	hsa05142:Chagas disease (American trypanosomiasis)	9	8.41121	9.19871e-05	P27986, P36897, P37173, Q04206, P01375, P48736, P35228, P31749, P45983
KEGG_PATHWAY	hsa04668:TNF signaling pathway	9	8.41121	0.000112486	P27986, P35354, Q04206, P01375, P48736, P42574, P14780, P31749, P45983
KEGG_PATHWAY	hsa05204:Chemical carcinogenesis	8	7.47664	0.000114504	P05177, P09211, P35354, P00326, P28845, Q16678, P11712, Q06520
KEGG_PATHWAY	hsa00140:Steroid hormone biosynthesis	7	6.54206	0.00014233	P17516, P05177, P52895, P28845, Q16678, P42330, Q04828
KEGG_PATHWAY	hsa04666:Fc gamma R-mediated phagocytosis	8	7.47664	0.000156022	P27986, P15153, P43405, P48736, P08631, P31749, Q02156, P63000
KEGG_PATHWAY	hsa05222:Small cell lung cancer	8	7.47664	0.000168107	P27986, P19793, Q05397, P35354, Q04206, P48736, P35228, P31749
KEGG_PATHWAY	hsa05161:Hepatitis B	10	9.34579	0.000174763	P27986, P36897, P12931, Q04206, P01375, P48736, P42574, P14780, P31749, P45983
KEGG_PATHWAY	hsa04670:Leukocyte transendothelial migration	9	8.41121	0.000186313	Q08881, P27986, P15153, Q05397, P08253, Q06124, P48736, P14780, P63000
KEGG_PATHWAY	hsa04012:ErbB signaling pathway	8	7.47664	0.000194556	P27986, P12931, Q05397, P49841, P48736, P00533, P31749, P45983
KEGG_PATHWAY	hsa05214:Glioma	7	6.54206	0.000268539	P08069, P27986, P05019, Q00987, P48736, P00533, P31749
KEGG_PATHWAY	hsa04650:Natural killer cell mediated cytotoxicity	9	8.41121	0.000280024	P27986, P06239, P15153, P43405, Q06124, P01375, P48736, P42574, P63000
KEGG_PATHWAY	hsa04152:AMPK signaling pathway	9	8.41121	0.000296108	P08069, P27986, P05019, P48736, P41235, P04035, P06213, P37231, P31749
KEGG_PATHWAY	hsa04920:Adipocytokine signaling pathway	7	6.54206	0.000403062	P19793, Q06124, Q04206, P01375, Q07869, P31749, P45983
KEGG_PATHWAY	hsa05218:Melanoma	7	6.54206	0.000435368	P08069, P27986, P05019, Q00987, P48736, P00533, P31749
KEGG_PATHWAY	hsa04660:T cell receptor signaling pathway	8	7.47664	0.000460015	Q08881, P27986, P06239, P49841, Q04206, P01375, P48736, P31749
KEGG_PATHWAY	hsa04930:Type II diabetes mellitus	6	5.60748	0.000507834	P27986, P01375, P48736, P06213, Q02156, P45983
KEGG_PATHWAY	hsa05203:Viral carcinogenesis	11	10.2804	0.00053574	P52333, P27986, P12931, Q00987, Q9BY41, P56524, P43405, Q04206, P48736, P42574, P63000
KEGG_PATHWAY	hsa04913:Ovarian steroidogenesis	6	5.60748	0.00055936	P08069, P05019, P35354, Q16678, P06213, P42330
KEGG_PATHWAY	hsa04015:Rap1 signaling pathway	11	10.2804	0.000647171	P08069, P27986, P05019, P35968, P12931, P15153, P48736, P06213, P00533, P31749, P63000
KEGG_PATHWAY	hsa05146:Amoebiasis	8	7.47664	0.000654369	P27986, Q05397, P05089, Q04206, P01375, P48736, P42574, P35228
KEGG_PATHWAY	hsa05221:Acute myeloid leukemia	6	5.60748	0.0010376	P27986, P36888, Q03181, Q04206, P48736, P31749
KEGG_PATHWAY	hsa04923:Regulation of lipolysis in adipocytes	6	5.60748	0.0010376	P27986, P15090, P35354, P48736, P06213, P31749
KEGG_PATHWAY	hsa04919:Thyroid hormone signaling pathway	8	7.47664	0.00106265	P27986, P19793, P03372, P12931, Q00987, P49841, P48736, P31749
KEGG_PATHWAY	hsa04914:Progesterone-mediated oocyte maturation	7	6.54206	0.00128369	P08069, P27986, P05019, P53350, P48736, P31749, P45983
KEGG_PATHWAY	hsa04722:Neurotrophin signaling pathway	8	7.47664	0.00136357	P27986, P49841, Q06124, Q04206, P48736, P31749, P45983, P63000
KEGG_PATHWAY	hsa05169:Epstein-Barr virus infection	8	7.47664	0.00150111	P52333, P27986, Q00987, P43405, Q04206, P48736, P31749, P45983
KEGG_PATHWAY	hsa04210:Apoptosis	6	5.60748	0.00164586	P27986, Q04206, P01375, P48736, P42574, P31749
KEGG_PATHWAY	hsa04750:Inflammatory mediator regulation of TRP channels	7	6.54206	0.00236688	P27986, P05019, P12931, P18054, P48736, Q02156, P45983
KEGG_PATHWAY	hsa05219:Bladder cancer	5	4.6729	0.00242936	P12931, Q00987, P08253, P14780, P00533
KEGG_PATHWAY	hsa05166:HTLV-I infection	11	10.2804	0.00271921	P52333, P27986, P36897, P06239, P37173, O14746, P49841, Q04206, P01375, P48736, P31749
KEGG_PATHWAY	hsa05231:Choline metabolism in cancer	7	6.54206	0.00275604	P27986, P15153, P48736, P00533, P31749, P45983, P63000
KEGG_PATHWAY	hsa04910:Insulin signaling pathway	8	7.47664	0.00303135	P27986, P49841, P48736, P06213, P06737, P18031, P31749, P45983
KEGG_PATHWAY	hsa05152:Tuberculosis	9	8.41121	0.00316416	P12931, P43405, Q04206, P01375, P07339, P42574, P35228, P31749, P45983
KEGG_PATHWAY	hsa04620:Toll-like receptor signaling pathway	7	6.54206	0.00350894	P27986, Q04206, P01375, P48736, P31749, P45983, P63000
KEGG_PATHWAY	hsa05213:Endometrial cancer	5	4.6729	0.0057796	P27986, P49841, P48736, P00533, P31749
KEGG_PATHWAY	hsa05223:Non-small cell lung cancer	5	4.6729	0.00751655	P27986, P19793, P48736, P00533, P31749
KEGG_PATHWAY	hsa04010:MAPK signaling pathway	10	9.34579	0.00850059	P36897, P37173, P15153, Q04206, P01375, P42574, P00533, P31749, P45983, P63000
KEGG_PATHWAY	hsa04150:mTOR signaling pathway	5	4.6729	0.00850125	P27986, P05019, P01375, P48736, P31749
KEGG_PATHWAY	hsa04810:Regulation of actin cytoskeleton	9	8.41121	0.0087647	P27986, Q15746, P12931, P15153, Q05397, P48736, P00533, P00734, P63000
KEGG_PATHWAY	hsa04611:Platelet activation	7	6.54206	0.00939754	P27986, Q15746, P12931, P29474, P43405, P48736, P31749
KEGG_PATHWAY	hsa00590:Arachidonic acid metabolism	5	4.6729	0.010131	P18054, P35354, P16050, P11712, P42330
KEGG_PATHWAY	hsa05230:Central carbon metabolism in cancer	5	4.6729	0.0119512	P27986, P36888, P48736, P00533, P31749
KEGG_PATHWAY	hsa04550:Signaling pathways regulating pluripotency of stem cells	7	6.54206	0.013236	P08069, P52333, P27986, P05019, P49841, P48736, P31749
KEGG_PATHWAY	hsa05211:Renal cell carcinoma	5	4.6729	0.0132742	P27986, Q06124, P48736, P31749, P63000
KEGG_PATHWAY	hsa04976:Bile secretion	5	4.6729	0.0154281	P19793, P08183, Q96RI1, P04035, Q06520
KEGG_PATHWAY	hsa04960:Aldosterone-regulated sodium reabsorption	4	3.73832	0.0167448	P27986, P05019, P48736, P06213
KEGG_PATHWAY	hsa05145:Toxoplasmosis	6	5.60748	0.0184623	Q04206, P01375, P42574, P35228, P31749, P45983
KEGG_PATHWAY	hsa04726:Serotonergic synapse	6	5.60748	0.0191254	P18054, P35354, P16050, P42574, P05067, P11712
KEGG_PATHWAY	hsa04024:cAMP signaling pathway	8	7.47664	0.0202909	P27986, P15153, Q04206, P48736, Q07869, P31749, P45983, P63000
KEGG_PATHWAY	hsa05133:Pertussis	5	4.6729	0.0203682	Q04206, P01375, P42574, P35228, P45983
KEGG_PATHWAY	hsa05100:Bacterial invasion of epithelial cells	5	4.6729	0.0231646	P27986, P12931, Q05397, P48736, P63000
KEGG_PATHWAY	hsa00220:Arginine biosynthesis	3	2.80374	0.031106	P05089, P29474, P35228
KEGG_PATHWAY	hsa04064:NF-kappa B signaling pathway	5	4.6729	0.0329058	P06239, P43405, P35354, Q04206, P01375
KEGG_PATHWAY	hsa05164:Influenza A	7	6.54206	0.0342798	P27986, P49841, Q04206, P01375, P48736, P31749, P45983
KEGG_PATHWAY	hsa05162:Measles	6	5.60748	0.0378453	P52333, P27986, P49841, Q04206, P48736, P31749
KEGG_PATHWAY	hsa05206:MicroRNAs in cancer	9	8.41121	0.0456561	P26358, Q00987, P08183, P35354, P42574, Q16678, P14780, P00533, Q02156
GOTERM_BP_DIRECT	GO:0038083~peptidyl-tyrosine autophosphorylation	12	11.215	7.29249e-16	Q08881, P08069, P52333, P35968, P06239, P12931, Q05397, P43405, P08631, P41240, Q07912, P06213
GOTERM_BP_DIRECT	GO:0043066~negative regulation of apoptotic process	24	22.4299	7.35642e-15	P05019, P12931, P02768, P49841, P18054, Q03181, P14780, P14174, P05164, P08069, P53350, P27986, P35968, Q00987, Q05397, P09211, P04179, Q96RI1, Q04206, P08631, P42574, P00533, P31749, P45983
GOTERM_BP_DIRECT	GO:0048661~positive regulation of smooth muscle cell proliferation	11	10.2804	3.77705e-12	P08246, P05019, P37173, P18054, P56524, P35354, P01375, P15121, P04035, P00533, P31749
GOTERM_BP_DIRECT	GO:0043401~steroid hormone mediated signaling pathway	10	9.34579	7.87971e-11	Q13133, P19793, P03372, Q03181, Q96RI1, P41235, P37231, Q07869, P35398, P55055
GOTERM_BP_DIRECT	GO:0008284~positive regulation of cell proliferation	20	18.6916	8.85781e-11	P05019, P36897, P36888, P52895, P18054, P78536, P08069, P35968, P37173, P27487, Q00987, P15153, Q05397, P56524, Q04206, P08631, P06213, P00533, P42330, P00734
GOTERM_BP_DIRECT	GO:0007169~transmembrane receptor protein tyrosine kinase signaling pathway	11	10.2804	4.68324e-10	Q08881, P08069, P36888, P35968, P06239, P43405, P08631, P41240, Q07912, P06213, P00533
GOTERM_BP_DIRECT	GO:0044598~doxorubicin metabolic process	6	5.60748	5.0275e-10	P17516, P52895, P15121, O60218, P42330, Q04828
GOTERM_BP_DIRECT	GO:0044597~daunorubicin metabolic process	6	5.60748	5.0275e-10	P17516, P52895, P15121, O60218, P42330, Q04828
GOTERM_BP_DIRECT	GO:0071222~cellular response to lipopolysaccharide	11	10.2804	2.35898e-09	Q13133, P80188, P12931, P09211, Q03181, P05089, Q96RI1, Q04206, P01375, P35228, P45983
GOTERM_BP_DIRECT	GO:0030168~platelet activation	11	10.2804	2.80267e-09	P27986, P06239, P12931, P15153, P43405, Q06124, P48736, P00734, P31749, Q02156, P63000
GOTERM_BP_DIRECT	GO:0055114~oxidation-reduction process	20	18.6916	4.79252e-09	P17516, P52895, P47989, P35354, O60218, P04035, P35228, P11712, P05164, P05177, P30043, P04179, P29474, P14550, P15121, P16050, P28845, Q16678, P42330, Q04828
GOTERM_BP_DIRECT	GO:0042493~response to drug	15	14.0187	7.14719e-09	P80188, P06239, P12931, P05089, P35354, P78536, P37173, Q00987, P04179, P56524, P08183, Q04206, P42574, P37231, Q16836
GOTERM_BP_DIRECT	GO:0046777~protein autophosphorylation	12	11.215	1.13258e-08	P08069, P36888, P35968, P12931, Q05397, P49841, P43405, P08631, P41240, P06213, P00533, P31749
GOTERM_BP_DIRECT	GO:0006468~protein phosphorylation	17	15.8879	2.63513e-08	P36897, P06239, P49841, P48736, P41240, P05067, Q02156, P52333, P53350, P27986, Q15746, P37173, P43405, P08631, P49840, P31749, P45983
GOTERM_BP_DIRECT	GO:0051897~positive regulation of protein kinase B signaling	9	8.41121	5.65716e-08	P36897, P52895, P12931, Q05397, P01375, P48736, P06213, P00533, P42330
GOTERM_BP_DIRECT	GO:0043406~positive regulation of MAP kinase activity	8	7.47664	8.51725e-08	P08246, P36888, P12931, P01375, P48736, P41240, P14174, P00533
GOTERM_BP_DIRECT	GO:0001934~positive regulation of protein phosphorylation	10	9.34579	1.07752e-07	P35968, Q05397, P01375, P14780, P06213, P00533, P00734, P31749, P78536, P63000
GOTERM_BP_DIRECT	GO:0030335~positive regulation of cell migration	11	10.2804	2.5066e-07	P08069, P27986, P36897, P05019, P35968, Q15746, Q05397, P18054, P06213, P00533, P78536
GOTERM_BP_DIRECT	GO:0045429~positive regulation of nitric oxide biosynthetic process	7	6.54206	2.76668e-07	P03372, P04179, P35354, P01375, P06213, P00533, P31749
GOTERM_BP_DIRECT	GO:0008202~steroid metabolic process	7	6.54206	2.76668e-07	P17516, P52895, Q16678, O60218, P11712, P42330, Q06520
GOTERM_BP_DIRECT	GO:0006367~transcription initiation from RNA polymerase II promoter	10	9.34579	5.00372e-07	Q13133, P19793, P03372, Q03181, Q96RI1, P41235, P37231, Q07869, P35398, P55055
GOTERM_BP_DIRECT	GO:0032869~cellular response to insulin stimulus	8	7.47664	5.47099e-07	P27986, P12931, P09211, P06213, P37231, P09874, P49840, P31749
GOTERM_BP_DIRECT	GO:0031295~T cell costimulation	8	7.47664	5.97944e-07	P27986, P06239, P12931, P27487, Q06124, P41240, P31749, P63000
GOTERM_BP_DIRECT	GO:0006805~xenobiotic metabolic process	8	7.47664	5.97944e-07	P05177, P09211, P41235, P23141, Q16678, P11712, P35398, Q04828
GOTERM_BP_DIRECT	GO:0032496~response to lipopolysaccharide	10	9.34579	9.48275e-07	P05177, P05164, P08246, P05186, P04179, P35354, P42574, P16109, P78536, Q9Y2R2
GOTERM_BP_DIRECT	GO:0071395~cellular response to jasmonic acid stimulus	4	3.73832	9.73545e-07	P17516, P52895, P42330, Q04828
GOTERM_BP_DIRECT	GO:0006809~nitric oxide biosynthetic process	5	4.6729	1.02656e-06	P29474, Q16678, P35228, P35398, P31749
GOTERM_BP_DIRECT	GO:0018105~peptidyl-serine phosphorylation	9	8.41121	1.23341e-06	P36897, P53350, P37173, P12931, P49841, P43405, P31749, Q02156, P45983
GOTERM_BP_DIRECT	GO:0007173~epidermal growth factor receptor signaling pathway	7	6.54206	1.37883e-06	P27986, P12931, Q05397, Q06124, P41240, P00533, P78536
GOTERM_BP_DIRECT	GO:0031663~lipopolysaccharide-mediated signaling pathway	6	5.60748	1.6027e-06	P29474, P01375, P08631, P31749, Q02156, Q9Y2R2
GOTERM_BP_DIRECT	GO:0071456~cellular response to hypoxia	8	7.47664	2.45838e-06	O14746, P12931, Q00987, Q03181, P35354, P35398, P31749, Q02156
GOTERM_BP_DIRECT	GO:0010629~negative regulation of gene expression	9	8.41121	2.46257e-06	P03372, O14746, P47989, P04062, P01375, P14174, P35228, P31749, Q9Y2R2
GOTERM_BP_DIRECT	GO:0042127~regulation of cell proliferation	10	9.34579	2.57949e-06	Q08881, P06239, P37173, P12931, P26358, Q05397, P01375, P41240, Q07912, P35228
GOTERM_BP_DIRECT	GO:0045087~innate immune response	14	13.0841	3.1145e-06	P80188, P06239, P12931, P48736, P41240, P14174, P05067, Q08881, P52333, Q05397, P43405, Q96RI1, Q07912, P37231
GOTERM_BP_DIRECT	GO:0014068~positive regulation of phosphatidylinositol 3-kinase signaling	7	6.54206	3.35025e-06	P05019, P36888, P35968, Q05397, Q03181, P16109, P00734
GOTERM_BP_DIRECT	GO:0042593~glucose homeostasis	8	7.47664	3.45716e-06	P02753, Q96RI1, Q06124, P41235, P06213, P37231, P06737, P31749
GOTERM_BP_DIRECT	GO:0030522~intracellular receptor signaling pathway	6	5.60748	3.87649e-06	Q13133, Q03181, Q96RI1, P41235, Q07869, P35398
GOTERM_BP_DIRECT	GO:0045893~positive regulation of transcription, DNA-templated	15	14.0187	4.34591e-06	P05019, Q13133, P36897, P12931, Q03181, P01375, P41235, P35398, P03372, P56524, Q04206, P37231, P06213, Q07869, P55055
GOTERM_BP_DIRECT	GO:0048015~phosphatidylinositol-mediated signaling	8	7.47664	4.77374e-06	P08069, P27986, P05019, P06239, Q06124, P48736, P00533, P31749
GOTERM_BP_DIRECT	GO:0006954~inflammatory response	13	12.1495	4.79493e-06	P35354, P01375, P48736, P14174, P63000, P56524, Q96RI1, P43405, Q04206, P08631, P16109, P16050, P31749
GOTERM_BP_DIRECT	GO:0010887~negative regulation of cholesterol storage	4	3.73832	4.82305e-06	Q13133, P37231, Q07869, P55055
GOTERM_BP_DIRECT	GO:0043393~regulation of protein binding	5	4.6729	5.40491e-06	P36897, P53350, P12931, P56524, P05067
GOTERM_BP_DIRECT	GO:0007566~embryo implantation	6	5.60748	6.43935e-06	P19793, P37173, Q03181, P35354, P08253, P14780
GOTERM_BP_DIRECT	GO:0050728~negative regulation of inflammatory response	7	6.54206	1.04975e-05	P08246, Q13133, Q03181, Q96RI1, P04062, Q07869, P35398
GOTERM_BP_DIRECT	GO:0045944~positive regulation of transcription from RNA polymerase II promoter	20	18.6916	1.08903e-05	Q13133, P05019, P19793, P49841, P01375, P41235, P05067, P07686, P09874, P35398, P03372, P27986, P56524, Q96RI1, Q04206, P37231, Q07869, P00533, P31749, P55055
GOTERM_BP_DIRECT	GO:0000122~negative regulation of transcription from RNA polymerase II promoter	17	15.8879	1.10968e-05	Q13133, P19793, P26358, Q03181, P01375, P09874, P08246, P03372, P53350, Q00987, Q9BY41, P56524, Q96RI1, Q04206, P37231, Q07869, P55055
GOTERM_BP_DIRECT	GO:0042060~wound healing	7	6.54206	1.12909e-05	P36897, P37173, Q03181, P16050, P42574, Q07869, P00533
GOTERM_BP_DIRECT	GO:0050900~leukocyte migration	8	7.47664	1.20823e-05	P27986, P06239, P12931, Q06124, P14780, P14174, P16109, P00734
GOTERM_BP_DIRECT	GO:0070374~positive regulation of ERK1 and ERK2 cascade	9	8.41121	1.50035e-05	P35968, P12931, Q06124, P01375, P16050, P14174, P04035, P00533, Q9Y2R2
GOTERM_BP_DIRECT	GO:2000188~regulation of cholesterol homeostasis	4	3.73832	1.99788e-05	Q13133, Q96RI1, P35398, P55055
GOTERM_BP_DIRECT	GO:0015721~bile acid and bile salt transport	5	4.6729	2.35398e-05	P17516, P19793, P02768, Q96RI1, Q04828
GOTERM_BP_DIRECT	GO:0070301~cellular response to hydrogen peroxide	6	5.60748	2.9403e-05	P80188, Q00987, P05089, Q04206, P15121, Q16678
GOTERM_BP_DIRECT	GO:0045909~positive regulation of vasodilation	5	4.6729	3.15493e-05	Q03181, P18054, P29474, P35228, P00533
GOTERM_BP_DIRECT	GO:0043542~endothelial cell migration	5	4.6729	3.15493e-05	P36897, P27487, Q05397, P29474, Q16678
GOTERM_BP_DIRECT	GO:0046326~positive regulation of glucose import	5	4.6729	3.62268e-05	P27986, P05019, O14746, P06213, P31749
GOTERM_BP_DIRECT	GO:0001523~retinoid metabolic process	6	5.60748	4.09493e-05	P17516, P02753, P02766, O60218, P42330, Q04828
GOTERM_BP_DIRECT	GO:0010628~positive regulation of gene expression	10	9.34579	4.19738e-05	P36897, P80188, P26358, Q00987, Q03181, P18054, P04062, P01375, P45983, Q9Y2R2
GOTERM_BP_DIRECT	GO:0018108~peptidyl-tyrosine phosphorylation	8	7.47664	5.20931e-05	P52333, P36888, P35968, P12931, Q05397, P08631, P06213, P00533
GOTERM_BP_DIRECT	GO:0010745~negative regulation of macrophage derived foam cell differentiation	4	3.73832	6.6782e-05	Q13133, P37231, Q07869, P55055
GOTERM_BP_DIRECT	GO:0001525~angiogenesis	9	8.41121	8.42529e-05	P35968, Q05397, P29474, P43405, P35354, P08253, P48736, Q16678, P35398
GOTERM_BP_DIRECT	GO:0048009~insulin-like growth factor receptor signaling pathway	4	3.73832	8.46052e-05	P08069, P27986, P05019, P31749
GOTERM_BP_DIRECT	GO:0071260~cellular response to mechanical stimulus	6	5.60748	8.52512e-05	P56524, P35354, P00533, P31749, P45983, P63000
GOTERM_BP_DIRECT	GO:2001237~negative regulation of extrinsic apoptotic signaling pathway	5	4.6729	9.38632e-05	P36897, P05019, P12931, P09211, Q04206
GOTERM_BP_DIRECT	GO:0018107~peptidyl-threonine phosphorylation	5	4.6729	9.38632e-05	P36897, P37173, P49841, P31749, P45983
GOTERM_BP_DIRECT	GO:1904707~positive regulation of vascular smooth muscle cell proliferation	4	3.73832	0.000105271	O14746, Q00987, P08253, P14780
GOTERM_BP_DIRECT	GO:0001666~response to hypoxia	8	7.47664	0.000108882	P37173, P27487, P04179, P08253, P42574, P35228, Q07869, P78536
GOTERM_BP_DIRECT	GO:0030324~lung development	6	5.60748	0.000117987	P05177, P02753, P05089, P29474, P28845, P00533
GOTERM_BP_DIRECT	GO:0008286~insulin receptor signaling pathway	6	5.60748	0.000133484	P08069, P27986, P06213, P49840, P18031, P31749
GOTERM_BP_DIRECT	GO:0045740~positive regulation of DNA replication	5	4.6729	0.000139598	P08069, P05019, P06213, P00533, P63000
GOTERM_BP_DIRECT	GO:0038096~Fc-gamma receptor signaling pathway involved in phagocytosis	7	6.54206	0.000152915	P27986, P12931, Q05397, P43405, P08631, Q02156, P63000
GOTERM_BP_DIRECT	GO:0007507~heart development	8	7.47664	0.00016	P36897, P37173, P02753, Q03181, P04179, Q06124, P37231, Q07869
GOTERM_BP_DIRECT	GO:0030307~positive regulation of cell growth	6	5.60748	1.8944504215461915E-
GOTERM_CC_DIRECT	GO:0005829~cytosol	55	51.4019	1.95651e-14	P17516, P80188, P12931, P00326, P41240, P48736, P06737, Q02156, P52333, P53350, P27986, Q00987, P15153, Q04828, P47989, P49841, P18054, P05089, P54577, O60218, P63000, Q08881, P37173, P09211, Q9BY41, Q04206, P14550, P15121, P16050, P45983, P06239, P02753, P35228, Q06520, P30043, P56524, P29474, Q06124, P43405, P08631, P37231, P49840, P36888, P15090, P23141, P49638, P05067, P18031, Q01469, Q15746,…
GOTERM_CC_DIRECT	GO:0031234~extrinsic component of cytoplasmic side of plasma membrane	10	9.34579	1.99886e-10	Q08881, P52333, P06239, P12931, Q05397, P43405, P08631, P41240, Q07912, P16050
GOTERM_CC_DIRECT	GO:0005615~extracellular space	29	27.1028	1.89948e-09	P80188, P05019, P02753, P25311, P15309, P01375, P14174, P14780, P07686, P05164, P08246, P05186, P01009, P16109, P00734, P47989, P02768, P05089, P02766, P04062, P23141, P54577, P05067, P09211, P08253, P14550, P15121, P07339, P00533
GOTERM_CC_DIRECT	GO:0045121~membrane raft	13	12.1495	2.74049e-09	P36897, P06239, P06126, P01375, P41240, P05067, P78536, P37173, P35968, P27487, P07339, P42574, P00533
GOTERM_CC_DIRECT	GO:0070062~extracellular exosome	41	38.3178	1.72288e-08	P17516, P80188, P06239, P02753, P12931, P15309, P25311, P41240, P14780, P14174, P06737, P07686, P05164, P08246, P30043, P05186, P27487, P15153, P01009, P06213, P00734, Q04828, P02768, P18054, P15090, P05089, P02766, P04062, Q9GZU7, O60218, P05067, P63000, Q01469, Q15746, P09211, P08183, P04179, P07339, P14550, P15121, P42330
GOTERM_CC_DIRECT	GO:0043235~receptor complex	8	7.47664	9.29922e-06	P08069, P36897, Q13133, P19793, P37173, P05067, P06213, P00533
GOTERM_CC_DIRECT	GO:0005886~plasma membrane	44	41.1215	2.55607e-05	P36897, P05019, P06239, O14746, P12931, P15309, P25311, P06126, P41240, P48736, P01375, P06737, Q02156, P30043, P27986, P05186, P27487, Q00987, P15153, P29474, P43405, P16109, P06213, P00734, P36888, P49841, P05067, P18031, P63000, P78536, P08069, P03372, P35968, P37173, Q05397, P09211, Q9BY41, P08183, P08253, Q07912, P16050, P42574, P00533, P31749
GOTERM_CC_DIRECT	GO:0005901~caveola	6	5.60748	3.78981e-05	P37173, P12931, P29474, P35354, P08631, P06213
GOTERM_CC_DIRECT	GO:0043234~protein complex	11	10.2804	0.000144388	P36888, P02753, Q00987, P02768, P56524, P43405, P35354, P02766, Q06124, P09874, P31749
GOTERM_CC_DIRECT	GO:0005737~cytoplasm	49	45.7944	0.000192865	P17516, P52895, P12931, P48736, P41240, P14174, P06737, Q02156, P53350, P27986, Q00987, P15153, P55055, P18054, P49841, P05089, P35354, P54577, P78536, P63000, Q9BY41, P09211, Q04206, P15121, Q07912, Q16836, P35228, Q06520, Q9Y2R2, P08246, P30043, P29474, P56524, P43405, Q06124, P16109, P15090, P02766, P41235, P05067, P03372, Q01469, Q15746, O15540, Q05397, P42574, P00533, P42330, P31749
GOTERM_CC_DIRECT	GO:0005634~nucleus	49	45.7944	0.000485923	O14746, P12931, P26358, P15309, P25311, P35228, P09874, Q02156, Q9Y2R2, P05164, P27986, P53350, Q00987, P56524, P29474, Q96RI1, Q06124, P43405, P08631, P37231, Q07869, P55055, Q13133, P36888, P19793, Q03181, P49841, P02768, P05089, P15090, P35354, Q9GZU7, P41235, P54577, P35398, P63000, P03372, P35968, Q05397, P09211, Q9BY41, P08253, Q04206, Q07912, P42574, P00533, P42330, P31749, P45983
GOTERM_CC_DIRECT	GO:0005911~cell-cell junction	7	6.54206	0.000506915	Q08881, P27986, O15540, P41240, P05067, P31749, P78536
GOTERM_CC_DIRECT	GO:0005654~nucleoplasm	29	27.1028	0.00208428	O14746, P26358, P14174, P09874, P53350, P30043, Q00987, P56524, Q96RI1, P16109, P37231, Q07869, P55055, Q13133, P19793, Q03181, Q9GZU7, P41235, P35398, P03372, Q01469, O15540, Q9BY41, Q04206, P15121, P42574, Q16836, P31749, P45983
GOTERM_CC_DIRECT	GO:0031093~platelet alpha granule lumen	4	3.73832	0.00402906	P05019, P02768, P01009, P05067
GOTERM_CC_DIRECT	GO:0005884~actin filament	4	3.73832	0.00643301	P12931, P15153, P08631, P63000
GOTERM_CC_DIRECT	GO:0098794~postsynapse	3	2.80374	0.00717579	P49841, P49840, P31749
GOTERM_CC_DIRECT	GO:0009986~cell surface	9	8.41121	0.0137838	P08246, P36897, P27487, P08183, P01375, P14174, P05067, P00533, P78536
GOTERM_CC_DIRECT	GO:0030027~lamellipodium	5	4.6729	0.0142336	Q15746, P27487, P15153, Q05397, P63000
GOTERM_CC_DIRECT	GO:0031090~organelle membrane	4	3.73832	0.0142418	P05177, P35354, Q16678, P11712
GOTERM_CC_DIRECT	GO:0016020~membrane	22	20.5607	0.0146914	P36897, P18054, P01375, P48736, P07686, P09874, P63000, P78536, P08069, P52333, P03372, P27986, P05186, P27487, P15153, P08183, Q07912, P16050, P16109, P28845, P06213, P00533
GOTERM_CC_DIRECT	GO:0090575~RNA polymerase II transcription factor complex	3	2.80374	0.0157355	Q13133, P19793, P37231
GOTERM_CC_DIRECT	GO:0005739~mitochondrion	15	14.0187	0.0220116	P43155, P12931, P49841, P09874, Q02156, P05164, P09211, P04179, Q06124, P08253, Q16678, Q16836, P49840, P31749, P45983
GOTERM_CC_DIRECT	GO:0070022~transforming growth factor beta receptor homodimeric complex	2	1.86916	0.0230657	P36897, P37173
GOTERM_CC_DIRECT	GO:0035867~alphav-beta3 integrin-IGF-1-IGF1R complex	2	1.86916	0.0230657	P08069, P05019
GOTERM_CC_DIRECT	GO:0097443~sorting endosome	2	1.86916	0.0230657	P35968, P18031
GOTERM_CC_DIRECT	GO:0005788~endoplasmic reticulum lumen	5	4.6729	0.025831	P36888, P35354, P01009, P23141, P00734
GOTERM_CC_DIRECT	GO:0000790~nuclear chromatin	5	4.6729	0.0262632	Q13133, P19793, P03372, Q03181, Q04206
GOTERM_CC_DIRECT	GO:0005925~focal adhesion	7	6.54206	0.0266805	P27487, P15153, Q05397, P08631, P00533, P78536, P63000
GOTERM_CC_DIRECT	GO:0016324~apical plasma membrane	6	5.60748	0.0275693	P27487, Q05397, P08183, P14550, P00533, P78536
GOTERM_CC_DIRECT	GO:0048471~perinuclear region of cytoplasm	9	8.41121	0.0284095	P12931, P49841, P15121, P05067, P37231, P35228, P00533, Q02156, Q9Y2R2
GOTERM_CC_DIRECT	GO:0005768~endosome	5	4.6729	0.0424155	P36897, P35968, Q07912, P05067, P00533
GOTERM_CC_DIRECT	GO:0005764~lysosome	5	4.6729	0.0429935	P05164, P12931, P08631, P07339, O60218
GOTERM_CC_DIRECT	GO:0005576~extracellular region	16	14.9533	0.0457966	P80188, P05019, P02753, P02768, P25311, P02766, P01375, P14174, P14780, P05067, P08246, P35968, P08253, P01009, P07339, P00734
GOTERM_CC_DIRECT	GO:0042582~azurophil granule	2	1.86916	0.0621695	P05164, P07686
GOTERM_CC_DIRECT	GO:0005942~phosphatidylinositol 3-kinase complex	2	1.86916	0.0784498	P27986, P48736
GOTERM_CC_DIRECT	GO:0030877~beta-catenin destruction complex	2	1.86916	0.0784498	P49841, P49840
GOTERM_CC_DIRECT	GO:0032587~ruffle membrane	3	2.80374	0.0824896	P12931, P78536, P63000
GOTERM_CC_DIRECT	GO:0043202~lysosomal lumen	3	2.80374	0.0877031	P04062, P07339, P07686
GOTERM_MF_DIRECT	GO:0004879~RNA polymerase II transcription factor activity, ligand-activated sequence-specific DNA binding	10	9.34579	8.77866e-13	Q13133, P19793, P03372, Q03181, Q96RI1, P41235, P37231, Q07869, P35398, P55055
GOTERM_MF_DIRECT	GO:0003707~steroid hormone receptor activity	10	9.34579	6.36851e-11	Q13133, P19793, P03372, Q03181, Q96RI1, P41235, P37231, Q07869, P35398, P55055
GOTERM_MF_DIRECT	GO:0004715~non-membrane spanning protein tyrosine kinase activity	9	8.41121	3.95898e-10	Q08881, P52333, P06239, P12931, Q05397, P43405, P08631, P41240, Q07912
GOTERM_MF_DIRECT	GO:0004713~protein tyrosine kinase activity	12	11.215	7.03759e-10	P08069, P52333, P35968, P06239, P12931, Q05397, P43405, P08631, P41240, Q07912, P06213, P00533
GOTERM_MF_DIRECT	GO:0005515~protein binding	84	78.5047	1.88967e-08	P05019, P36897, O14746, P12931, P06126, P41240, P48736, P14780, P14174, P06737, Q02156, P52333, P27986, P53350, P05186, P27487, Q00987, P06213, Q07869, P00734, Q04828, P55055, P18054, P49841, P35354, Q9GZU7, O60218, P54577, P04035, P35398, P78536, P63000, Q08881, P08069, P37173, P35968, Q9BY41, P09211, Q04206, P14550, Q07912, P16050, P45983, P02753, P06239, P26358, P25311, P01375, P35228, P09874,…
GOTERM_MF_DIRECT	GO:0019899~enzyme binding	15	14.0187	2.11933e-08	P19793, P12931, P35354, P05067, P09874, P18031, Q02156, P63000, P05177, P03372, Q00987, P37231, P00533, P31749, P45983
GOTERM_MF_DIRECT	GO:0004033~aldo-keto reductase (NADP) activity	6	5.60748	2.53561e-08	P17516, P15121, P14550, O60218, P42330, Q04828
GOTERM_MF_DIRECT	GO:0004032~alditol:NADP+ 1-oxidoreductase activity	5	4.6729	5.06619e-08	P52895, P15121, P14550, P42330, Q04828
GOTERM_MF_DIRECT	GO:0042802~identical protein binding	20	18.6916	1.84957e-07	P06239, P02768, P15309, P02766, P01375, P41240, P14780, P05067, P09874, P08069, P03372, P27487, Q00987, P04179, Q04206, P01009, Q07912, P37231, P00533, P31749
GOTERM_MF_DIRECT	GO:0005102~receptor binding	14	13.0841	3.23751e-07	P43155, P12931, P04062, P41235, P41240, P14174, P35228, P05067, Q08881, P52333, P27487, Q05397, P08631, P00734
GOTERM_MF_DIRECT	GO:0005524~ATP binding	27	25.2336	1.27895e-06	P36897, P06239, P12931, P48736, P41240, P06737, Q02156, P52333, P53350, P43405, P08631, P06213, P49840, P36888, P49841, P54577, Q08881, P08069, P35968, P37173, Q15746, Q05397, P08183, Q07912, P00533, P31749, P45983
GOTERM_MF_DIRECT	GO:0005158~insulin receptor binding	6	5.60748	1.32454e-06	P08069, P27986, P05019, P12931, Q06124, P18031
GOTERM_MF_DIRECT	GO:0016301~kinase activity	11	10.2804	2.80251e-06	P27986, P53350, Q15746, P06239, P12931, P49841, P48736, P41240, Q07912, P31749, P45983
GOTERM_MF_DIRECT	GO:0016491~oxidoreductase activity	10	9.34579	4.68228e-06	P05177, P52895, P29474, P00326, P15121, P14550, P28845, P11712, P42330, Q04828
GOTERM_MF_DIRECT	GO:0005504~fatty acid binding	5	4.6729	5.29385e-06	Q01469, P02768, Q03181, P15090, P41235
GOTERM_MF_DIRECT	GO:0008144~drug binding	7	6.54206	8.13711e-06	P09211, P02768, Q03181, P37231, P06737, P11712, Q07869
GOTERM_MF_DIRECT	GO:0016655~oxidoreductase activity, acting on NAD(P)H, quinone or similar compound as acceptor	4	3.73832	1.31717e-05	P17516, P52895, P42330, Q04828
GOTERM_MF_DIRECT	GO:0032052~bile acid binding	4	3.73832	1.31717e-05	P52895, Q96RI1, P06737, Q04828
GOTERM_MF_DIRECT	GO:0020037~heme binding	8	7.47664	2.4834e-05	P05177, P05164, P12931, P29474, P35354, Q16678, P35228, P11712
GOTERM_MF_DIRECT	GO:0004716~receptor signaling protein tyrosine kinase activity	4	3.73832	2.79677e-05	P35968, P43405, P06213, P00533
GOTERM_MF_DIRECT	GO:0043560~insulin receptor substrate binding	4	3.73832	3.82799e-05	P08069, P27986, Q06124, P06213
GOTERM_MF_DIRECT	GO:0019903~protein phosphatase binding	6	5.60748	4.67218e-05	P52333, P27986, P06239, P41240, P37231, P00533
GOTERM_MF_DIRECT	GO:0005506~iron ion binding	8	7.47664	5.04003e-05	P05177, P80188, P47989, P18054, P29474, P16050, Q16678, P11712
GOTERM_MF_DIRECT	GO:0008134~transcription factor binding	10	9.34579	7.51148e-05	P27986, P03372, Q9BY41, Q03181, P56524, Q04206, P37231, Q07869, P09874, P35398
GOTERM_MF_DIRECT	GO:0004672~protein kinase activity	11	10.2804	8.6983e-05	P36897, P53350, P12931, Q05397, P49841, P43405, P48736, Q07912, P00533, P31749, Q02156
GOTERM_MF_DIRECT	GO:0004714~transmembrane receptor protein tyrosine kinase activity	5	4.6729	9.19793e-05	P08069, P36888, P35968, P06213, P00533
GOTERM_MF_DIRECT	GO:0047086~ketosteroid monooxygenase activity	3	2.80374	0.000116697	P52895, P42330, Q04828
GOTERM_MF_DIRECT	GO:0047718~indanol dehydrogenase activity	3	2.80374	0.000116697	O60218, P42330, Q04828
GOTERM_MF_DIRECT	GO:0019901~protein kinase binding	11	10.2804	0.000127216	P53350, P06239, Q05397, P49841, P56524, P43405, Q04206, P09874, P00533, P18031, P63000
GOTERM_MF_DIRECT	GO:0019825~oxygen binding	5	4.6729	0.000212826	P05177, P02768, P04179, Q16678, P11712
GOTERM_MF_DIRECT	GO:0043548~phosphatidylinositol 3-kinase binding	4	3.73832	0.000216731	P08069, P27986, P06239, P06213
GOTERM_MF_DIRECT	GO:0047115~trans-1,2-dihydrobenzene-1,2-diol dehydrogenase activity	3	2.80374	0.000232435	P52895, P42330, Q04828
GOTERM_MF_DIRECT	GO:0018636~phenanthrene 9,10-monooxygenase activity	3	2.80374	0.000232435	P52895, P42330, Q04828
GOTERM_MF_DIRECT	GO:0043559~insulin binding	3	2.80374	0.000385802	P08069, P27986, P06213
GOTERM_MF_DIRECT	GO:0002020~protease binding	6	5.60748	0.000436039	P08246, P80188, P27487, P01009, P01375, P42574
GOTERM_MF_DIRECT	GO:0005178~integrin binding	6	5.60748	0.000521138	P05019, P35968, P12931, P43405, P00533, P78536
GOTERM_MF_DIRECT	GO:0004674~protein serine/threonine kinase activity	10	9.34579	0.000601889	P36897, P53350, P49841, P43405, P48736, Q07912, P49840, P31749, Q02156, P45983
GOTERM_MF_DIRECT	GO:0046934~phosphatidylinositol-4,5-bisphosphate 3-kinase activity	5	4.6729	0.00061931	P27986, P06239, Q06124, P48736, P00533
GOTERM_MF_DIRECT	GO:0001948~glycoprotein binding	5	4.6729	0.00074089	P06239, P25311, P01009, P16109, P00533
GOTERM_MF_DIRECT	GO:0001758~retinal dehydrogenase activity	3	2.80374	0.000803552	P17516, O60218, P42330
GOTERM_MF_DIRECT	GO:0008270~zinc ion binding	18	16.8224	0.000948559	Q13133, P19793, P26358, Q03181, P00326, P41235, P14780, P09874, P35398, P18031, P03372, Q00987, P56524, P08253, Q96RI1, P37231, Q07869, P55055
GOTERM_MF_DIRECT	GO:0030235~nitric-oxide synthase regulator activity	3	2.80374	0.00106701	P03372, P00533, P31749
GOTERM_MF_DIRECT	GO:0043565~sequence-specific DNA binding	11	10.2804	0.00155047	Q13133, P19793, P03372, Q03181, P56524, Q96RI1, P41235, P37231, Q07869, P35398, P55055
GOTERM_MF_DIRECT	GO:0001223~transcription coactivator binding	3	2.80374	0.00170083	O14746, Q07869, P35398
GOTERM_MF_DIRECT	GO:0005215~transporter activity	7	6.54206	0.00172473	Q01469, P80188, O15540, P02753, P08183, P15090, P49638
GOTERM_MF_DIRECT	GO:0016791~phosphatase activity	4	3.73832	0.00200818	P05186, P15309, Q9GZU7, Q9Y2R2
GOTERM_MF_DIRECT	GO:0044212~transcription regulatory region DNA binding	7	6.54206	0.00225212	Q13133, P19793, P56524, Q04206, P01375, P41235, P37231
GOTERM_MF_DIRECT	GO:0009055~electron carrier activity	5	4.6729	0.00248066	P17516, P05177, P47989, P15121, P14550
GOTERM_MF_DIRECT	GO:0034236~protein kinase A catalytic subunit binding	3	2.80374	0.00338353	P49841, P41240, P49840
GOTERM_MF_DIRECT	GO:0001077~transcriptional activator activity, RNA polymerase II core promoter proximal region sequence-specific binding	7	6.54206	0.0037387	Q13133, P03372, Q96RI1, Q04206, P41235, Q07869, P55055
GOTERM_MF_DIRECT	GO:0046965~retinoid X receptor binding	3	2.80374	0.00388813	Q96RI1, P37231, P55055
GOTERM_MF_DIRECT	GO:0005159~insulin-like growth factor receptor binding	3	2.80374	0.00388813	P27986, P05019, P06213
GOTERM_MF_DIRECT	GO:0042826~histone deacetylase binding	5	4.6729	0.00389594	P56524, Q04206, P09874, P45983, P63000
GOTERM_MF_DIRECT	GO:0042803~protein homodimerization activity	12	11.215	0.00611168	P80188, P36888, O14746, P27487, P47989, P35354, Q04206, P41235, P04035, P35228, P06737, P07686
GOTERM_MF_DIRECT	GO:0033613~activating transcription factor binding	3	2.80374	0.00831277	P56524, Q04206, P37231
GOTERM_MF_DIRECT	GO:0046875~ephrin receptor binding	3	2.80374	0.0115064	P12931, P48736, P18031
GOTERM_MF_DIRECT	GO:0051721~protein phosphatase 2A binding	3	2.80374	0.0123765	P04035, P18031, P31749
GOTERM_MF_DIRECT	GO:0047023~androsterone dehydrogenase activity	2	1.86916	0.0125194	P17516, P42330
GOTERM_MF_DIRECT	GO:0045550~geranylgeranyl reductase activity	2	1.86916	0.0125194	O60218, P42330
GOTERM_MF_DIRECT	GO:0047977~hepoxilin-epoxide hydrolase activity	2	1.86916	0.0125194	P18054, P16050
GOTERM_MF_DIRECT	GO:0042169~SH2 domain binding	3	2.80374	0.0141999	P06239, P12931, Q05397
GOTERM_MF_DIRECT	GO:0008289~lipid binding	5	4.6729	0.0151206	Q01469, O15540, Q03181, P35354, Q07869
GOTERM_MF_DIRECT	GO:0051059~NF-kappaB binding	3	2.80374	0.0151524	Q03181, P49841, Q04206
GOTERM_MF_DIRECT	GO:0051120~hepoxilin A3 synthase activity	2	1.86916	0.0187208	P18054, P16050
GOTERM_MF_DIRECT	GO:0004517~nitric-oxide synthase activity	2	1.86916	0.0187208	P29474, P35228
GOTERM_MF_DIRECT	GO:0050473~arachidonate 15-lipoxygenase activity	2	1.86916	0.0187208	P35354, P16050
GOTERM_MF_DIRECT	GO:0004052~arachidonate 12-lipoxygenase activity	2	1.86916	0.0187208	P18054, P16050
GOTERM_MF_DIRECT	GO:0050661~NADP binding	3	2.80374	0.0203096	P29474, P04035, P35228
GOTERM_MF_DIRECT	GO:0004252~serine-type endopeptidase activity	6	5.60748	0.0223404	P08246, P27487, P08253, P07339, P14780, P00734
GOTERM_MF_DIRECT	GO:0030331~estrogen receptor binding	3	2.80374	0.0225497	P12931, P37231, P09874
GOTERM_MF_DIRECT	GO:0070851~growth factor receptor binding	2	1.86916	0.0248836	P12931, P05067
GOTERM_MF_DIRECT	GO:0034875~caffeine oxidase activity	2	1.86916	0.0248836	P05177, P11712
GOTERM_MF_DIRECT	GO:0034617~tetrahydrobiopterin binding	2	1.86916	0.0248836	P29474, P35228
GOTERM_MF_DIRECT	GO:0051425~PTB domain binding	2	1.86916	0.0248836	P05067, P06213
GOTERM_MF_DIRECT	GO:0046982~protein heterodimerization activity	8	7.47664	0.0272203	P27986, P19793, P02753, Q03181, P02766, Q04206, P07686, P00533
GOTERM_MF_DIRECT	GO:0016303~1-phosphatidylinositol-3-kinase activity	3	2.80374	0.0298416	P27986, Q06124, P48736
GOTERM_MF_DIRECT	GO:0001046~core promoter sequence-specific DNA binding	3	2.80374	0.0298416	P03372, P37231, P35398
GOTERM_MF_DIRECT	GO:0031625~ubiquitin protein ligase binding	6	5.60748	0.0347072	Q00987, P49841, Q04206, Q07912, P00533, Q9Y2R2
GOTERM_MF_DIRECT	GO:0097110~scaffold protein binding	3	2.80374	0.0365335	P12931, Q00987, P29474
GOTERM_MF_DIRECT	GO:0003682~chromatin binding	7	6.54206	0.036701	P05164, P03372, P26358, P56524, Q04206, P37231, P00533
GOTERM_MF_DIRECT	GO:0031406~carboxylic acid binding	2	1.86916	0.0431429	P52895, Q04828
GOTERM_MF_DIRECT	GO:0008432~JUN kinase binding	2	1.86916	0.0431429	P09211, Q05397
GOTERM_MF_DIRECT	GO:0005024~transforming growth factor beta-activated receptor activity	2	1.86916	0.0431429	P36897, P37173
GOTERM_MF_DIRECT	GO:0034618~arginine binding	2	1.86916	0.0431429	P29474, P35228
GOTERM_MF_DIRECT	GO:0005021~vascular endothelial growth factor-activated receptor activity	2	1.86916	0.0431429	P36888, P35968
GOTERM_MF_DIRECT	GO:0036094~small molecule binding	2	1.86916	0.0431429	P80188, P02753
GOTERM_MF_DIRECT	GO:0004497~monooxygenase activity	3	2.80374	0.05143	P05177, Q16678, P11712
GOTERM_MF_DIRECT	GO:0004675~transmembrane receptor protein serine/threonine kinase activity	2	1.86916	0.0551271	P36897, P37173
GOTERM_MF_DIRECT	GO:0050660~flavin adenine dinucleotide binding	3	2.80374	0.0612371	P47989, P29474, P35228
GOTERM_MF_DIRECT	GO:0003705~transcription factor activity, RNA polymerase II distal enhancer sequence-specific binding	3	2.80374	0.0646376	Q96RI1, Q04206, P41235
GOTERM_MF_DIRECT	GO:0031994~insulin-like growth factor I binding	2	1.86916	0.0728253	P08069, P06213
GOTERM_MF_DIRECT	GO:0050321~tau-protein kinase activity	2	1.86916	0.0728253	P49841, P49840
GOTERM_MF_DIRECT	GO:0032041~NAD-dependent histone deacetylase activity (H3-K14 specific)	2	1.86916	0.0728253	Q9BY41, P56524
GOTERM_MF_DIRECT	GO:0051117~ATPase binding	3	2.80374	0.0788413	P03372, P06239, P55055
GOTERM_MF_DIRECT	GO:0003700~transcription factor activity, sequence-specific DNA binding	11	10.2804	0.079577	Q13133, P19793, P03372, Q03181, Q96RI1, Q04206, P41235, P37231, Q07869, P35398, P55055
GOTERM_MF_DIRECT	GO:0008201~heparin binding	4	3.73832	0.0797014	P05164, P08246, P16109, P05067
GOTERM_MF_DIRECT	GO:0016702~oxidoreductase activity, acting on single donors with incorporation of molecular oxygen, incorporation of two atoms of oxygen	2	1.86916	0.0844412	P18054, P16050
GOTERM_MF_DIRECT	GO:0010181~FMN binding	2	1.86916	0.090195	P29474, P35228
GOTERM_MF_DIRECT	GO:0016712~oxidoreductase activity, acting on paired donors, with incorporation or reduction of molecular oxygen, reduced flavin or flavoprotein as one donor, and incorporation of one atom of oxygen	2	1.86916	0.090195	P05177, Q16678
GOTERM_MF_DIRECT	GO:0008237~metallopeptidase activity	3	2.80374	0.0919861	P08253, P14780, P78536
GOTERM_MF_DIRECT	GO:0008013~beta-catenin binding	3	2.80374	0.0939135	P03372, P49841, P35398
GOTERM_MF_DIRECT	GO:0050431~transforming growth factor beta binding	2	1.86916	0.095913	P36897, P37173
GOTERM_MF_DIRECT	GO:0001190~transcriptional activator activity, RNA polymerase II transcription factor binding	2	1.86916	0.095913	Q96RI1, Q07869
